# Supplementary material for: Real-World Outcomes of a Novel Botulinum Toxin A for Upper Face Aesthetics: Insights From Routine Clinical Practice
Source: Aesthet Surg J Open Forum. 2025 Oct 24;7:ojaf136. doi: 10.1093/asjof/ojaf136 (PMC12663534; doi:10.1093/asjof/ojaf136)
Supplement: ojaf136_Supplementary_Data [file ojaf136_supplementary_data.zip]

Archive with 6 entries (6 files):
- Supplementary Figure_1A.jpg
- Supplementary Figure_1B.jpg
- Supplementary Figure_1C.jpg
- Supplementary Figure_2A.jpg
- Supplementary Figure_2B.jpg
- Supplementary Figure_2C.jpg
